# Supplementary material for: Identification and Functional Prediction of Long Non-Coding RNA in Longissimus Dorsi Muscle of Queshan Black and Large White Pigs
Source: Genes (Basel). 2023 Jan 12;14(1):197. doi: 10.3390/genes14010197 (PMC9858627; doi:10.3390/genes14010197)
Supplement: Supplementary file 1 [file genes-14-00197-s001.zip]

Archive with 1 entries (1 files):
- genes-2083409-supplementary.pdf
